# Supplementary material for: Nasal Emulgel’s Role in Preventing Coronavirus Infection
Source: Pharmaceutics. 2025 Jun 19;17(6):795. doi: 10.3390/pharmaceutics17060795 (PMC12197114; doi:10.3390/pharmaceutics17060795)
Supplement: Supplementary file 1 [file pharmaceutics-17-00795-s001.zip]

Archive with 1 entries (1 files):
- pharmaceutics-3680212-supplementary.pdf
